# Supplementary material for: Comprehensive Analysis of MICALL2 Reveals Its Potential Roles in EGFR Stabilization and Ovarian Cancer Cell Invasion
Source: Int J Mol Sci. 2023 Dec 30;25(1):518. doi: 10.3390/ijms25010518 (PMC10778810; doi:10.3390/ijms25010518)
Supplement: Supplementary file 1 [file ijms-25-00518-s001.zip]

Archive with 1 entries (1 files):
- ijms-2770773-supplementary.pdf
